# Supplementary material for: Peptide-Based Vaccines for Tuberculosis
Source: Front Immunol. 2022 Jan 31;13:830497. doi: 10.3389/fimmu.2022.830497 (PMC8841753; doi:10.3389/fimmu.2022.830497)
Supplement: Supplementary Table S1 — Summary of studies related with peptide or epitope candidates against Mycobacterium tuberculosis. [file Table_1.xlsx]

## Sheet: Total
PMID	Stage	Title	Corresponding author	Publication Year
27189947	Immunogenicity	Structure-based Epitope Mapping of Mycobacterium tuberculosis Secretary Antigen MTC28	Amit Kumar Das	2016
15755582	Immunogenicity	Developing an epitope-driven tuberculosis (TB) vaccine	Anne S De Groot	2005
15687033	Immunogenicity	Analyzing Mycobacterium tuberculosis proteomes for candidate vaccine epitopes	Anne S De Groot	2005
24837764	Immunogenicity	The in vivo expressed Mycobacterium tuberculosis (IVE-TB) antigen Rv2034 induces CD4⁺ T-cells that protect against pulmonary infection in HLA-DR transgenic mice and guinea pigs	Annemieke Geluk	2014
22819798	Immunogenicity	Weak binder for MHC molecule is a potent Mycobacterium tuberculosis-specific CTL epitope in the context of HLA-A24 allele	Bin Gao	2012
28759253	Immunogenicity	Differential Recognition of Mycobacterium tuberculosis-Specific Epitopes as a Function of Tuberculosis Disease History	Cecilia S. Lindestam Arlehamn	2017
16714570	Immunogenicity	High frequency of CD4+ T cells specific for the TB10.4 protein correlates with protection against Mycobacterium tuberculosis infection	Claude Leclerc	2006
8496604	Immunogenicity	Genetically permissive recognition of adjacent epitopes from the 19-kDa antigen of Mycobacterium tuberculosis by human and murine T cells	D P Harris	1993
11447158	Immunogenicity	Induction of cell-mediated immunity against Mycobacterium tuberculosis using DNA vaccines encoding cytotoxic and helper T-cell epitopes of the 38-kilodalton protein	Dora P. A. J. Fonseca	2001
10924794	Immunogenicity	Induction of antibody and T-cell responses by immunization with ISCOMS containing the 38-kilodalton protein of Mycobacterium tuberculosis	Dora P. A. J. Fonseca	2000
23896422	Immunogenicity	Immunization with different formulations of Mycobacterium tuberculosis antigen 85A induces immune responses with different specificity and protective efficacy	Elma Tchilian	2013
7688674	Immunogenicity	A comparison of the T cell delayed-type hypersensitivity epitopes of the 19-kD antigens from Mycobacterium tuberculosis and Myco. intracellulare using overlapping synthetic peptides	G H Bai	1993
34702619	Immunogenicity	Construction and immunogenicity of a T cell epitope-based subunit vaccine candidate against Mycobacterium tuberculosis	Haican Liu	2021
29490627	Immunogenicity	Utility of dominant epitopes derived from cell-wall protein LppZ for immunodiagnostic of pulmonary tuberculosis	Hairong Huang	2018
26577013	Immunogenicity	The diagnostic potential of MPT63-derived HLA-A*0201-restricted CD8+ T-cell epitopes for active pulmonary tuberculosis	Jinsheng Wen	2015
22837486	Immunogenicity	CD4+ T cell-dependent IFN-γ production by CD8+ effector T cells in Mycobacterium tuberculosis infection	Joel D. Ernst	2012
21637811	Immunogenicity	Suboptimal activation of antigen-specific CD4+ effector cells enables persistence of M. tuberculosis in vivo	Joel D. Ernst	2011
1396968	Immunogenicity	T cell repertoire in tuberculosis: selective anergy to an immunodominant epitope of the 38-kDa antigen in patients with active disease	Juraj Ivanyi	1992
1604242	Immunogenicity	M. tuberculosis-complex specific T-cell stimulation and DTH reactions induced with a peptide from the 38-kDa protein	Juraj Ivanyi	1992
1717575	Immunogenicity	Murine T cell-stimulatory peptides from the 19-kDa antigen of Mycobacterium tuberculosis. Epitope-restricted homology with the 28-kDa protein of Mycobacterium leprae	Juraj Ivanyi	1991
9736487	Immunogenicity	Synthesis and in vitro T-cell immunogenicity of conjugates with dual specificity: attachment of epitope peptides of 16 and 38 kDa proteins from Mycobacterium tuberculosis to branched polypeptide	K A Wilkinson	1998
19555534	Immunogenicity	Evaluation of a multi-antigen test based on B-cell epitope peptides for the serodiagnosis of pulmonary tuberculosis	Larbi Baassi	2009
25041568	Immunogenicity	Specific interaction between Mycobacterium tuberculosis lipoprotein-derived peptides and target cells inhibits mycobacterial entry in vitro	Marisol Ocampo	2014
15699149	Immunogenicity	Highly focused T cell responses in latent human pulmonary Mycobacterium tuberculosis infection	Markus J Maeurer	2005
12778479	Immunogenicity	Longitudinal analysis of Mycobacterium tuberculosis 19-kDa antigen-specific T cells in patients with pulmonary tuberculosis: association with disease activity and cross-reactivity to a peptide from HIVenv gp120	Markus J Maeurer	2003
11722642	Immunogenicity	Human leucocyte antigen-A2 restricted and Mycobacterium tuberculosis 19-kDa antigen-specific CD8+ T-cell responses are oligoclonal and exhibit a T-cell cytotoxic type 2 response cytokine-secretion pattern	Markus J Maeurer	2001
9453632	Immunogenicity	B-cell epitopes and quantification of the ESAT-6 protein of Mycobacterium tuberculosis	Morten Harboe	1998
1472121	Immunogenicity	Lymphocyte responses to DR4/1-restricted peptides in rheumatoid arthritis. The immunodominant T cell epitope on the 19-kd Mycobacterium tuberculosis protein	P L Tan	1992
24447912	Immunogenicity	Exploration of novel cellular and serological antigen biomarkers in the ORFeome of Mycobacterium tuberculosis	Qi Jin	2014
10382737	Immunogenicity	Influence of HLA-DR on the phenotype of CD4+ T lymphocytes specific for an epitope of the 16-kDa alpha-crystallin antigen of Mycobacterium tuberculosis	Robert J. Wilkinson	1999
9844048	Immunogenicity	Differential regulation of Th1 and Th2 cells by p91-110 and p21-40 peptides of the 16-kD alpha-crystallin antigen of Mycobacterium tuberculosis	Robert J. Wilkinson	1998
31228643	Immunogenicity	Immunogenicity of late stage specific peptide antigens of Mycobacterium tuberculosis	Sadhna Sharma	2019
15320877	Immunogenicity	Epitope DNA vaccines against tuberculosis: spacers and ubiquitin modulates cellular immune responses elicited by epitope DNA vaccine	Shuhan Sun	2004
25494469	Immunogenicity	Mycobacterium tuberculosis epitope-specific interferon-g production in healthy Brazilians reactive and non-reactive to tuberculin skin test	Simone Gonçalves Fonseca	2014
15501778	Immunogenicity	Application of mycobacterial proteomics to vaccine design: improved protection by Mycobacterium bovis BCG prime-Rv3407 DNA boost vaccination against tuberculosis	Stefan H E Kaufmann	2004
31064713	Immunogenicity	Enhanced delivery of Mycobacterium tuberculosis antigens to antigen presenting cells using RVG peptide	Subramanian Dhandayuthapani	2019
12066851	Immunogenicity	Enhancement of human T cell response to a peptide epitope of 38 kDa antigen of Mycobacterium tuberculosis by liposomes	Sudhir Sinha	2002
19604115	Immunogenicity	Peptides of a novel Mycobacterium tuberculosis-specific cell wall protein for immunodiagnosis of tuberculosis	Suman Laal	2010
24905579	Immunogenicity	Clonal analysis of the T-cell response to in vivo expressed Mycobacterium tuberculosis protein Rv2034, using a CD154 expression based T-cell cloning method	Tom H. M. Ottenhoff	2014
22567094	Immunogenicity	The secreted lipoprotein, MPT83, of Mycobacterium tuberculosis is recognized during human tuberculosis and stimulates protective immunity in mice	Warwick J. Britton	2012
23136116	Immunogenicity	Mycobacterium tuberculosis region of difference (RD) 2 antigen Rv1985c and RD11 antigen Rv3425 have the promising potential to distinguish patients with active tuberculosis from M. bovis BCG-vaccinated individuals	Wenhong Zhang	2013
21281984	Immunogenicity	Use of HLA-DR*08032/E7 and HLA-DR*0818/E7 tetramers in tracking of epitope-specific CD4+ T cells in active and convalescent tuberculosis patients compared with control donors	Xiaomin Lai	2011
29908955	Immunogenicity	Novel epitopes identified from Mycobacterium tuberculosis antigen Rv2629 induces cytotoxic T lymphocyte response	Xueqiong Wu	2018
23624092	Immunogenicity	Nonlytic Fc-fused IL-7 synergizes with Mtb32 DNA vaccine to enhance antigen-specific T cell responses in a therapeutic model of tuberculosis	Young-Chul Sung	2013
19730727	Immunogenicity	DR*W201/P65 tetramer visualization of epitope-specific CD4 T-cell during M. tuberculosis infection and its resting memory pool after BCG vaccination	Zheng W. Chen	2009
26202436	Protective efficacy	Synthetic Long Peptide Derived from Mycobacterium tuberculosis Latency Antigen Rv1733c Protects against Tuberculosis	Annemieke Geluk	2015
23103299	Protective efficacy	A multistage-polyepitope vaccine protects against Mycobacterium tuberculosis infection in HLA-DR3 transgenic mice	Annemieke Geluk	2012
26901244	Protective efficacy	A multistage mycobacterium tuberculosis subunit vaccine LT70 including latency antigen Rv2626c induces long-term protection against tuberculosis	Bingdong Zhu	2016
21323695	Protective efficacy	Immunogenicity and protective efficacy of a fusion protein vaccine consisting of antigen Ag85B and HspX against Mycobacterium tuberculosis infection in mice	Bingdong Zhu	2011
19874551	Protective efficacy	New alternative vaccine component against mycobacterium tuberculosis--heat shock protein 16.3 or its T-cell epitope	Changhong Shi	2009
17339479	Protective efficacy	H2-M3-restricted CD8+ T cells induced by peptide-pulsed dendritic cells confer protection against Mycobacterium tuberculosis	Hisakata Yamada	2007
30131591	Protective efficacy	Nanoscale Peptide Self-assemblies Boost BCG-primed Cellular Immunity against Mycobacterium tuberculosis	Jai S. Rudra	2018
32942991	Protective efficacy	A multiple T cell epitope comprising DNA vaccine boosts the protective efficacy of Bacillus Calmette-Guérin (BCG) against Mycobacterium tuberculosis	Javed Naim Agrewala	2020
30305097	Protective efficacy	A lipidated bi-epitope vaccine comprising of MHC-I and MHC-II binder peptides elicits protective CD4 T cell and CD8 T cell immunity against Mycobacterium tuberculosis	Javed Naim Agrewala	2018
28985739	Protective efficacy	A lipidated peptide of Mycobacterium tuberculosis resuscitates the protective efficacy of BCG vaccine by evoking memory T cell immunity	Javed Naim Agrewala	2017
21933875	Protective efficacy	Promiscuous peptide of 16 kDa antigen linked to Pam2Cys protects against Mycobacterium tuberculosis by evoking enduring memory T-cell response	Javed Naim Agrewala	2011
31461944	Protective efficacy	A Convenient Synthetic Method to Improve Immunogenicity of Mycobacterium tuberculosis Related T-Cell Epitope Peptides	Kata Horvati	2019
28982200	Protective efficacy	A baculovirus-conjugated mimotope vaccine targeting Mycobacterium tuberculosis lipoarabinomannan	Michael U. Shiloh	2017
19620314	Protective efficacy	Quality and vaccine efficacy of CD4+ T cell responses directed to dominant and subdominant epitopes in ESAT-6 from Mycobacterium tuberculosis	Peter Andersen	2009
10898510	Protective efficacy	Efficient protection against Mycobacterium tuberculosis by vaccination with a single subdominant epitope from the ESAT-6 antigen	Peter Andersen	2000
19656992	Protective efficacy	A multicistronic DNA vaccine induces significant protection against tuberculosis in mice and offers flexibility in the expressed antigen repertoire	Stefan H E Kaufmann	2009
29894686	Protective efficacy	Vaccine potential of ESAT-6 protein fused with consensus CD4(+) T-cell epitopes of PE/PPE proteins against highly pathogenic Mycobacterium tuberculosis strain HN878	Sung Jae Shin	2018
33444288	Protective efficacy	Intranasal immunization with peptide-based immunogenic complex enhances BCG vaccine efficacy in a murine model of tuberculosis	Ved Prakash Dwivedi	2021
27531823	Protective efficacy	DNA vaccine with discontinuous T-cell epitope insertions into HSP65 scaffold as a potential means to improve immunogenicity of multi-epitope Mycobacterium tuberculosis vaccine	Wei Xu	2016
33981313	Protective efficacy	Peptides-Based Vaccine MP3RT Induced Protective Immunity Against Mycobacterium Tuberculosis Infection in a Humanized Mouse Model	Xueqiong Wu	2021
24086174	Protective efficacy	A novel recombinant DNA vaccine encoding Mycobacterium tuberculosis ESAT-6 and FL protects against Mycobacterium tuberculosis challenge in mice	Yingwei Wang	2013
7507089	Screening and prediction	The effect of lipoylation on CD4 T-cell recognition of the 19,000 MW Mycobacterium tuberculosis antigen	A D Rees	1993
25136958	Screening and prediction	Characterization of a cross-reactive, immunodominant and HLA-promiscuous epitope of Mycobacterium tuberculosis-specific major antigenic protein PPE68	Abu Salim Mustafa	2014
20134175	Screening and prediction	Mapping of Th1-cell epitope regions of Mycobacterium tuberculosis protein MPT64 (Rv1980c) using synthetic peptides and T-cell lines from M. tuberculosis-infected healthy humans	Abu Salim Mustafa	2010
18400977	Screening and prediction	Efficient testing of large pools of Mycobacterium tuberculosis RD1 peptides and identification of major antigens and immunodominant peptides recognized by human Th1 cells	Abu Salim Mustafa	2008
12588658	Screening and prediction	Human Th1 cell lines recognize the Mycobacterium tuberculosis ESAT-6 antigen and its peptides in association with frequently expressed HLA class II molecules	Abu Salim Mustafa	2003
10858206	Screening and prediction	Identification and HLA restriction of naturally derived Th1-cell epitopes from the secreted Mycobacterium tuberculosis antigen 85B recognized by antigen-specific human CD4(+) T-cell lines	Abu Salim Mustafa	2000
10875783	Screening and prediction	Multiple epitopes from the Mycobacterium tuberculosis ESAT-6 antigen are recognized by antigen-specific human T cell lines	Abu Salim Mustafa	2000
2459228	Screening and prediction	Epitopes of the Mycobacterium tuberculosis 65-kilodalton protein antigen as recognized by human T cells	Abu Salim Mustafa	1988
11009107	Screening and prediction	High frequencies of circulating IFN-gamma-secreting CD8 cytotoxic T cells specific for a novel MHC class I-restricted Mycobacterium tuberculosis epitope in M. tuberculosis-infected subjects without disease	Ajit Lalvani	2000
27409590	Screening and prediction	A Quantitative Analysis of Complexity of Human Pathogen-Specific CD4 T Cell Responses in Healthy M. tuberculosis Infected South Africans	Alessandro Sette	2016
12232840	Screening and prediction	Identification of epitopes of Mycobacterium tuberculosis 16-kDa protein recognized by human leukocyte antigen-A*0201 CD8(+) T lymphocytes	Alfredo Salerno	2002
15687033	Screening and prediction	Analyzing Mycobacterium tuberculosis proteomes for candidate vaccine epitopes	Anne S De Groot	2005
9724784	Screening and prediction	Identification of HLA class II-restricted determinants of Mycobacterium tuberculosis-derived proteins by using HLA-transgenic, class II-deficient mice	Annemieke Geluk	1998
9130633	Screening and prediction	A DR17-restricted T cell epitope from a secreted Mycobacterium tuberculosis antigen only binds to DR17 molecules at neutral pH	Annemieke Geluk	1997
33450502	Screening and prediction	Identification and evaluation of immunogenic MHC-I and MHC-II binding peptides from Mycobacterium tuberculosis	Avinash Sonawane	2021
14976597	Screening and prediction	Mapping immune reactivity toward Rv2653 and Rv2654: two novel low-molecular-mass antigens found specifically in the Mycobacterium tuberculosis complex	Claus Aagaard	2004
19377959	Screening and prediction	T-cell epitope mapping in Mycobacterium tuberculosis using pepmixes created by micro-scale SPOT- synthesis	David M. Lewinsohn	2009
12231495	Screening and prediction	Human dendritic cells presenting adenovirally expressed antigen elicit Mycobacterium tuberculosis--specific CD8+ T cells	David M. Lewinsohn	2002
9632585	Screening and prediction	Identification of new cytotoxic T-cell epitopes on the 38-kilodalton lipoglycoprotein of Mycobacterium tuberculosis by using lipopeptides	Dora P. A. J. Fonseca	1998
12869033	Screening and prediction	Cytokine profile, HLA restriction and TCR sequence analysis of human CD4+ T clones specific for an immunodominant epitope of Mycobacterium tuberculosis 16-kDa protein	F Dieli	2003
11748166	Screening and prediction	Identification of a promiscuous T-cell epitope in Mycobacterium tuberculosis Mce proteins	Fabio Grassi	2002
14871296	Screening and prediction	Immunodominant B-cell epitope in the Mce1A mammalian cell entry protein of Mycobacterium tuberculosis cross-reacting with glutathione S-transferase	Harald G Wiker	2004
12615052	Screening and prediction	Predicted molecular structure of the mammalian cell entry protein Mce1A of Mycobacterium tuberculosis	Harald G Wiker	2003
12472669	Screening and prediction	Cross-reaction between mammalian cell entry (Mce) proteins of Mycobacterium tuberculosis	Harald G Wiker	2002
19609720	Screening and prediction	Analysis of predicted CD8+ T cell epitopes from proteins encoded by the specific RD regions of Mycobacterium tuberculosis for vaccine development and specific diagnosis	Honghai Wang	2010
7824893	Screening and prediction	Peptide mapping of bovine T-cell epitopes for the 38 kDa tuberculosis antigen	J M Pollock	1995
29382431	Screening and prediction	[Identification and application of Mycobacterium tuberculosis esxN-specific cell epitopes in the diagnosis of pulmonary tuberculosis]	Jinsheng Wen	2017
1717575	Screening and prediction	Murine T cell-stimulatory peptides from the 19-kDa antigen of Mycobacterium tuberculosis. Epitope-restricted homology with the 28-kDa protein of Mycobacterium leprae	Juraj Ivanyi	1991
26632326	Screening and prediction	Population tailored modification of tuberculosis specific interferon-gamma release assay	Katalin A Wilkinson	2016
10456868	Screening and prediction	Identification of amino acid residues of the T-cell epitope of Mycobacterium tuberculosis alpha antigen critical for Vbeta11(+) Th1 cells	Kiyoshi Takatsu	1999
9040005	Screening and prediction	Mapping of V beta 11+ helper T cell epitopes on mycobacterial antigen in mouse primed with Mycobacterium tuberculosis	Kiyoshi Takatsu	1997
15153510	Screening and prediction	Induction of in vivo functional Db-restricted cytolytic T cell activity against a putative phosphate transport receptor of Mycobacterium tuberculosis	Kris Huygen	2004
9529077	Screening and prediction	Vaccination with plasmid DNA encoding mycobacterial antigen 85A stimulates a CD4+ and CD8+ T-cell epitopic repertoire broader than that stimulated by Mycobacterium tuberculosis H37Rv infection	Kris Huygen	1998
7520418	Screening and prediction	T-cell-epitope mapping of the major secreted mycobacterial antigen Ag85A in tuberculosis and leprosy	Kris Huygen	1995
21787411	Screening and prediction	Identification of a human immunodominant T-cell epitope of mycobacterium tuberculosis antigen PPE44	Laura Rindi	2011
26770024	Screening and prediction	Insights from the predicted epitope similarity between Mycobacterium tuberculosis virulent factors and its human homologs	Lavanya M Suneetha	2015
27072810	Screening and prediction	Identification of HLA-A*11:01-restricted Mycobacterium tuberculosis CD8(+) T cell epitopes	Li Ma	2016
32922244	Screening and prediction	Analysis of Putative Epitope Candidates of Mycobacterium tuberculosis Against Pakistani Human Leukocyte Antigen Background: An Immunoinformatic Study for the Development of Future Vaccine	Malik Siddique Mahmood	2020
31111070	Screening and prediction	Specific Binding Peptides from Rv3632: A Strategy for Blocking Mycobacterium tuberculosis Entry to Target Cells?	Marisol Ocampo	2019
29495456	Screening and prediction	Mycobacterium tuberculosis H37Rv LpqG Protein Peptides Can Inhibit Mycobacterial Entry through Specific Interactions	Marisol Ocampo	2018
28192214	Screening and prediction	Immune recognition surface construction of Mycobacterium tuberculosis epitope-specific antibody responses in tuberculosis patients identified by peptide microarrays	Markus J Maeurer	2017
21084459	Screening and prediction	Human Leukocyte Antigens A*3001 and A*3002 Show Distinct Peptide-Binding Patterns of the Mycobacterium tuberculosis Protein TB10.4: Consequences for Immune Recognition	Markus J Maeurer	2011
20002212	Screening and prediction	Extensive major histocompatibility complex class I binding promiscuity for Mycobacterium tuberculosis TB10.4 peptides and immune dominance of human leucocyte antigen (HLA)-B*0702 and HLA-B*0801 alleles in TB10.4 CD8 T-cell responses	Markus J Maeurer	2010
19864486	Screening and prediction	Peptide microarray-based identification of Mycobacterium tuberculosis epitope binding to HLA-DRB1*0101, DRB1*1501, and DRB1*0401	Markus J Maeurer	2010
19065269	Screening and prediction	Pattern recognition in pulmonary tuberculosis defined by high content peptide microarray chip analysis representing 61 proteins from M. tuberculosis	Markus J Maeurer	2008
17429413	Screening and prediction	Impact of MHC class I alleles on the M. tuberculosis antigen-specific CD8+ T-cell response in patients with pulmonary tuberculosis	Markus J Maeurer	2007
22267771	Screening and prediction	Massive monoclonal expansion of CD4 T-cells specific for a Mycobacterium tuberculosis ESAT-6 peptide	Martina Sester	2012
11796635	Screening and prediction	HLA-B*35-restricted CD8(+)-T-cell epitope in Mycobacterium tuberculosis Rv2903c	Michel R. Klein	2002
9725236	Screening and prediction	CTL response to Mycobacterium tuberculosis: identification of an immunogenic epitope in the 19-kDa lipoprotein	Nahid Mohagheghpour	1998
8871652	Screening and prediction	Key epitopes on the ESAT-6 antigen recognized in mice during the recall of protective immunity to Mycobacterium tuberculosis	Peter Andersen	1996
32438080	Screening and prediction	Computational approaches in epitope design using DNA binding proteins as vaccine candidate in Mycobacterium tuberculosis	Pratyoosh Shukla	2020
7503946	Screening and prediction	Recognition of peptide epitopes of the 16,000 MW antigen of Mycobacterium tuberculosis by murine T cells	R Lathigra	1993
18719176	Screening and prediction	Characterization of T-cell immunogenicity of two PE/PPE proteins of Mycobacterium tuberculosis	R Nayak	2008
18248530	Screening and prediction	HLA-A*0201-restricted cytotoxic T-cell epitopes in three PE/PPE family proteins of Mycobacterium tuberculosis	R Nayak	2008
17374885	Screening and prediction	Evaluation of T-cell responses to peptides with MHC class I-binding motifs derived from PE_PGRS 33 protein of Mycobacterium tuberculosis	R Nayak	2007
15652669	Screening and prediction	Defining putative T cell epitopes from PE and PPE families of proteins of Mycobacterium tuberculosis with vaccine potential	R. Nayak	2005
29143375	Screening and prediction	An immunoinformatics approach to define T cell epitopes from polyketide and non-ribosomal peptide synthesis proteins of Mycobacterium tuberculosis as potential vaccine candidates	R. Sathishkuma	2018
11035787	Screening and prediction	Antimicrobial activity of MHC class I-restricted CD8+ T cells in human tuberculosis	Robert L. Modlin	2000
23261158	Screening and prediction	A novel B cell epitope in cold-shock DEAD-box protein A from Mycobacterium tuberculosis	Siguo Liu	2013
34044044	Screening and prediction	Mining the Mycobacterium tuberculosis proteome for identification of potential T-cell epitope based vaccine candidates	Swati Singh	2021
7513311	Screening and prediction	Cloning and B-cell-epitope mapping of MPT64 from Mycobacterium tuberculosis H37Rv	Thomas Oettinger	1995
21248154	Screening and prediction	Identification of human T-cell responses to Mycobacterium tuberculosis resuscitation-promoting factors in long-term latently infected individuals	Tom H. M. Ottenhoff	2011
21169544	Screening and prediction	Genome-based in silico identification of new Mycobacterium tuberculosis antigens activating polyfunctional CD8+ T cells in human tuberculosis	Tom H. M. Ottenhoff	2011
20188259	Screening and prediction	Identification of HLA-DR4-restricted T-cell epitope on MPT51 protein, a major secreted protein derived from Mycobacterium tuberculosis using MPT51 overlapping peptides screening and DNA vaccination	Toshi Nagata	2010
18212086	Screening and prediction	Identification of an HLA-A*0201-restricted T-cell epitope on the MPT51 protein, a major secreted protein derived from Mycobacterium tuberculosis, by MPT51 overlapping peptide screening	Toshi Nagata	2008
33578573	Screening and prediction	Prediction and identification of CD4+ T cell epitope for the protective antigens of Mycobacterium tuberculosis	Wanjiang Zhang	2021
32370703	Screening and prediction	Identification of Novel Cytotoxic T Lymphocyte Epitopes of Drug- Resistance Related Protein InhA from Mycobacterium tuberculosis	Yanfeng Gao	2020
22537173	Screening and prediction	In vitro and in vivo identification of a novel cytotoxic T lymphocyte epitope from Rv3425 of Mycobacterium tuberculosis	Yanfeng Gao	2012
21756938	Screening and prediction	Identification of novel T cell epitopes from efflux pumps of Mycobacterium tuberculosis	Yanfeng Gao	2011
27609463	Screening and prediction	The mimic epitopes of Mycobacterium tuberculosis screened by phage display peptide library have serodiagnostic potential for tuberculosis	Yanhua Zeng	2016
18051701	Screening and prediction	Identification of Mycobacterium tuberculosis CTL epitopes restricted by HLA-A*0201 in HHD mice	Yiukito Kiutade	2007
20705101	Screening and prediction	Identification of a novel cytotoxic T lymphocyte epitope from CFP21, a secreted protein of Mycobacterium tuberculosis	Yuanming Qi	2010
15213124	Screening and prediction	Identification of murine H2-Dd- and H2-Ab-restricted T-cell epitopes on a novel protective antigen, MPT51, of Mycobacterium tuberculosis	Yukio Koide	2004
33488541	Screening and prediction	Predicted Structural Variability of Mycobacterium tuberculosis PPE18 Protein With Immunological Implications Among Clinical Strains	Zhenhua Yang	2021
23308124	Screening and prediction	A novel B-cell epitope identified within Mycobacterium tuberculosis CFP10/ESAT-6 protein	Zhongyi Hu	2013
20930053	Screening and prediction	Selection and application of peptide mimotopes of MPT64 protein in Mycobacterium tuberculosis	Zhongyi Hu	2011
34226593	Vaccine construction	An immunoinformatics approach to design a multi-epitope vaccine against Mycobacterium tuberculosis exploiting secreted exosome proteins	Abhinav Grover	2021
34753983	Vaccine construction	An integrated computational framework to design a multi-epitopes vaccine against Mycobacterium tuberculosis	Aqel Albutti	2021
20625421	Vaccine construction	Proposing low-similarity peptide vaccines against Mycobacterium tuberculosis	Darja Kanduc	2010
19930045	Vaccine construction	Accelerated induction of mycobacterial antigen-specific CD8+ T cells in the Mycobacterium tuberculosis-infected lung by subcutaneous vaccination with Mycobacterium bovis bacille Calmette-Guérin	Goro Matsuzaki	2009
34332157	Vaccine construction	Immunoinformatics analysis of antigenic epitopes and designing of a multi-epitope peptide vaccine from putative nitro-reductases of Mycobacterium tuberculosis DosR	Mohd Akif	2021
34744006	Vaccine construction	Design of a peptide-based vaccine from late stage specific immunogenic cross-reactive antigens of PE/PPE proteins of Mycobacterium tuberculosis	Monika Sharma	2021
33441913	Vaccine construction	In silico analysis of epitope-based vaccine candidate against tuberculosis using reverse vaccinology	Shiquan Niu	2021
29920369	Vaccine construction	Scrutinizing Mycobacterium tuberculosis membrane and secretory proteins to formulate multiepitope subunit vaccine against pulmonary tuberculosis by utilizing immunoinformatic approaches	Vijay Kumar Prajapati	2018
